# Supplementary material for: Automated High-Throughput Quantification of Mitotic Spindle Positioning from DIC Movies of Caenorhabditis Embryos
Source: PLoS One. 2014 Apr 24;9(4):e93718. doi: 10.1371/journal.pone.0093718 (PMC3998942; doi:10.1371/journal.pone.0093718)
Supplement: File S1 — Contains 6 text files to install the ACT macro: 1) ACT_Motor CommandLine.txt, 2) ACT_Table_CommandLine_creation.txt, 3) CMD_SUM.txt, 4) Installation.txt, 5) Readme.txt, 6) LICENSE.txt. (ZIP) [file pone.0093718.s001.zip]

Archive with 12 entries (11 files):
- ACT_CeCILL_2014-02-28/ACT.jpg
- ACT_CeCILL_2014-02-28/ACT_Table_CommandLine_creation.txt~
- ACT_CeCILL_2014-02-28/Installation.txt
- ACT_CeCILL_2014-02-28/LICENSE.txt
- ACT_CeCILL_2014-02-28/README.txt
- ACT_CeCILL_2014-02-28/CMD_SUM.txt
- ACT_CeCILL_2014-02-28/CMD_SUM.txt~
- ACT_CeCILL_2014-02-28/ACT_Motor_CommandLine.txt~
- ACT_CeCILL_2014-02-28/Installation.txt~
- ACT_CeCILL_2014-02-28/ACT_Motor_CommandLine.txt
- ACT_CeCILL_2014-02-28/ACT_Table_CommandLine_creation.txt
- ACT_CeCILL_2014-02-28/
