# Supplementary material for: Automated High-Throughput Quantification of Mitotic Spindle Positioning from DIC Movies of Caenorhabditis Embryos
Source: PLoS One. 2014 Apr 24;9(4):e93718. doi: 10.1371/journal.pone.0093718 (PMC3998942; doi:10.1371/journal.pone.0093718)
Supplement: File S1 — Contains 6 text files to install the ACT macro: 1) ACT_Motor CommandLine.txt, 2) ACT_Table_CommandLine_creation.txt, 3) CMD_SUM.txt, 4) Installation.txt, 5) Readme.txt, 6) LICENSE.txt. (ZIP) [file pone.0093718.s001.zip › ACT_CeCILL_2014-02-28/README.txt]

"Copyright CNRS 2013

CLUET David      david.cluet@ens-lyon.fr
SPICHTY Martin   spichty.martin@ens-lyon.fr
DELATTRE Marie   marie.delattre@ens-lyon.fr

This software is a computer program whose purpose is to automatically track centrosomes
in DIC movies.

This software is governed by the CeCILL  license under French law and abiding by the rules
of distribution of free software. You can use, modify and/ or redistribute the software
under the terms of the CeCILL license as circulated by CEA, CNRS and INRIA at the following URL
"http://www.cecill.info/index.en.html". 

As a counterpart to the access to the source code and  rights to copy, modify and redistribute
granted by the license, users are provided only with a limited warranty  and the software's author,
the holder of the economic rights, and the successive licensors have only limited liability. 

In this respect, the user's attention is drawn to the risks associated with loading, using, modifying
and/or developing or reproducing the software by the user in light of its specific status of free
software, that may mean  that it is complicated to manipulate, and that also therefore means  that
it is reserved for developers  and  experienced professionals having in-depth computer knowledge. Users
are therefore encouraged to load and test the software's suitability as regards their requirements
in conditions enabling the security of their systems and/or data to be ensured and, more generally,
to use and operate it in the same conditions as regards security. 

The fact that you are presently reading this means that you have had knowledge of the CeCILL license
and that you accept its terms."
