# Supplementary material for: Automated High-Throughput Quantification of Mitotic Spindle Positioning from DIC Movies of Caenorhabditis Embryos
Source: PLoS One. 2014 Apr 24;9(4):e93718. doi: 10.1371/journal.pone.0093718 (PMC3998942; doi:10.1371/journal.pone.0093718)
Supplement: File S1 — Contains 6 text files to install the ACT macro: 1) ACT_Motor CommandLine.txt, 2) ACT_Table_CommandLine_creation.txt, 3) CMD_SUM.txt, 4) Installation.txt, 5) Readme.txt, 6) LICENSE.txt. (ZIP) [file pone.0093718.s001.zip › ACT_CeCILL_2014-02-28/ACT_Motor_CommandLine.txt]

macro "ACT"{

VersionM = "1.41_2014-02-17";

/*Major modifications:
	Updates in comments.
	Comments in english.
*/


/*System monitoring:
	The monitoring of the local system will be "finger-printed" in the report file
	allowing easier identification of version-dependent bugs.
*/

OSname = getInfo("os.name");				//Get local OS name
OSversion = getInfo("os.version");			//Get local OS version	
OSarch = getInfo("os.arch");				//Get local system architecture (32/64bit)	
OSpatch = getInfo("sun.os.patch.level");		//Get local OS patch version	
JavaVersion = getInfo("java.version");			//Get local Java version	
JavaRTVersion = getInfo("java.runtime.version");	//Get local Java runtime environment version
JavaVMVersion = getInfo("java.vm.version");		//Get local Java virtual machine version
UserName = getInfo("user.name");			//Get user name
IJV = getVersion();					//Get local ImageJ version

/*Reminder:
For a same IJ version we have already seen some delay for new function's implementation (Mac vs Win vs Linux).
*/


getDateAndTime(year, month, dayOfWeek, dayOfMonth, hour, minute, second, msec);		//Get date and starting time of the analysis

setBatchMode(true);	//Inactivate all display except main IJ window that will show progress and status of the analyses

Input = getArgument();		//Retrieve arguments (as a string) from the command line
MonInput =  split(Input,"\t");	//Extracting all parameters


Path1 = MonInput[0];				//Path -> Movie

F= File.exists(Path1);				//Verification that the movie to analyze is present at the specified path

if(F!=1){
	exit("File does not exist\n"+Path1);
}

Xz = parseFloat(MonInput[1]); 			//Xref position zygote
Yz = parseFloat(MonInput[2]); 			//Yref position zygote
Wz = parseFloat(MonInput[3]); 			//Width of the zygote
Hz = parseFloat(MonInput[4]);			//Heigth of the zygote
Reso = parseFloat(MonInput[5]);			//Movie resolution
Sstart = parseFloat(MonInput[6]);		//Real beginning of the movie 
Origine= parseFloat(MonInput[7]);		//Origine for segragation of the centrosome
Send = parseFloat(MonInput[8]);			//Real end of the movie
Temps = parseFloat(MonInput[9]);		//Timegap between frames

XantD = parseFloat(MonInput[10]);		//X coordinate of anterior centrosome in 1st frame 
YantD = parseFloat(MonInput[11]);		//Y coordinate of anterior centrosome in 1st frame 
XantF = parseFloat(MonInput[12]);		//X coordinate of anterior centrosome in last frame 
YantF = parseFloat(MonInput[13]);		//Y coordinate of anterior centrosome in last frame 
SensAnt = parseFloat(MonInput[14]);		//Sens of analysis for anterior centrosome  
BoxAnt = parseFloat(MonInput[15]);		//Box type for anterior centrosome
DCAnt = parseFloat(MonInput[16]);		//Diameter of the Scanning Circle (dsc) for the anterior centrosome
LPAnt = parseFloat(MonInput[17]);		//Height of the Boundary Box (hbb) for the anterior centrosome

XpostD = parseFloat(MonInput[18]);		//X coordinate of anterior centrosome in 1st frame 
YpostD = parseFloat(MonInput[19]);		//Y coordinate of anterior centrosome in 1st frame 
XpostF = parseFloat(MonInput[20]);		//X coordinate of anterior centrosome in last frame 
YpostF = parseFloat(MonInput[21]);		//Y coordinate of anterior centrosome in last frame 
SensPost = parseFloat(MonInput[22]);		//Sens of analysis for posterior centrosome
BoxPost = parseFloat(MonInput[23]);		//Box type for anterior centrosome
DCPost = parseFloat(MonInput[24]);		//Diameter of the Scanning Circle (dsc) for the posterior centrosome
LPPost = parseFloat(MonInput[25]);		//Height of the Boundary Box (hbb) for the posterior centrosome

Extension = MonInput[26];			//Extension of the movie (.tif, .mov,...)

//Declaration of the variables
	setFont("Arial", 14, "bold");		//Set the font for the output movie
	LargFenetreR = 120;			//Reference width for the Focus Square (pix)	
	LargPlotProfileR = 20;			//Reference Height for the Boundary Box (hbb pix)
	DiametreCercleR = 60;			//Reference Diameter of the Searching Circle (dsc pix) 
	ResRef = 0.129;				//Resolution of reference (µm/pix)	
	Radius = round(5*ResRef/Reso);		//Adapt -to the actual resolution- of the radius of the circle calculating the pixel variance  
	LRef =782;				//Reference width of the zygote
	HRef =518;				//Reference height of the zygote
	
	NFrames = Send - Sstart + 1;		//Calculating the number of frame to analyze
	FrameNumber = newArray(NFrames);	//Create the array that will contain the real frame number (before cutting of the movie)
		
		for(nf = 0; nf< NFrames; nf++){
			FrameNumber[nf]=Sstart+nf;	//Feed the FrameNumber array
		}
	
	TimeValue = newArray(NFrames);		//Create the array that will contain the time value corresponding to each frame
		for(tv = 0; tv< NFrames; tv++){
			TimeValue[tv] = d2s((FrameNumber[tv]-Origine)*Temps,2);		//Feed the TimeValue array
		}
	AntXValue = newArray(NFrames);	//Create the array that will contain the X positions of the anterior centrosome 
	AntYValue = newArray(NFrames);	//Create the array that will contain the Y positions of the anterior centrosome 
	PostXValue = newArray(NFrames);	//Create the array that will contain the X positions of the posterior centrosome 
	PostYValue = newArray(NFrames);	//Create the array that will contain the Y positions of the posterior centrosome 
	DistValue = newArray(NFrames);	//Create the array that will contain the distance between the  two centrosomes
	
//Open the movie
//Depending on the extension type the Quicktime plugin or the classical IJ opener are used
	if(Extension == ".mov"){
	run("Using QuickTime...", "open=["+Path1+"] convert");
	}else{
	open(Path1);
	}

	ImageCourante = getTitle();	//Get the title of the movie
	
//Crop the Zygote
	makeRectangle(Xz, Yz, Wz, Hz);	//Draw the rectangle using the user's parameters
	run("Crop");			//Crop the movie
	
//Update the values for the width and the Height of the movie	
	H = getHeight();
	W = getWidth();
	
/*Calculate the ratio between the reference zygote and the actual one
	Will be used to adapt all research parameters
*/
	ratio = H/HRef;
	
//Cut the movie using the MontageFilm function
	MontageFilm(Sstart, Send);
	
//Calculate the dimension of the zygote (in µm)	
	LargZyg = W*Reso;
	HautZyg = H*Reso;

//Launch the tracking of the anterior centrosome	
	if (SensAnt == 1){	//Identify the sens for the tracking process
		AntCoord = FORWARD("Anterior", XantD, YantD, XantF, YantF, BoxAnt, DCAnt, LPAnt);	//track in forward direction
		AntXValue = split(AntCoord[0], "\t");	//Retrieve the X positions
		AntYValue = split(AntCoord[1], "\t");	//Retrieve the Y positions
		LargFenetreA = parseFloat(AntCoord[2]);	//Retrieve the width of the analysis window
		RMSDAnt = Reso*parseFloat(AntCoord[3]);	//Retrieve the deviation (RMSD) between the final position found and the one expected (manually entered by the user)
	}else{
		AntCoord = REVERSE("Anterior", XantF, YantF, XantD, YantD, BoxAnt, DCAnt, LPAnt);	//track in reverse direction
		AntXValue = split(AntCoord[0], "\t");		//Retrieve the X positions
		AntYValue = split(AntCoord[1], "\t");		//Retrieve the Y positions
		LargFenetreA = parseFloat(AntCoord[2]);		//Retrieve the width of the analysis window
		RMSDAnt = Reso*parseFloat(AntCoord[3]);		//Retrieve the deviation (RMSD) between the final position found and the one expected (manually entered by the user)
	}
	
//Launch the tracking of the posterior centrosome	
	if (SensPost == 1){	//Identify of the sens for the tracking process
		PostCoord = FORWARD("Posterior", XpostD, YpostD, XpostF, YpostF, BoxPost, DCPost,  LPPost);	//track in forward direction
		PostXValue = split(PostCoord[0], "\t");		//Retrieve the X positions
		PostYValue = split(PostCoord[1], "\t");		//Retrieve the Y positions
		LargFenetreP = parseFloat(PostCoord[2]);	//Retrieve the width of the analysis window
		RMSDPost = Reso*parseFloat(PostCoord[3]);	//Retrieve the deviation (RMSD) between the final position found and the one expected (manually entered by the user)
	}else{
		PostCoord = REVERSE("Posterior", XpostF, YpostF, XpostD, YpostD, BoxPost, DCPost,  LPPost);	//track in reverse direction
		PostXValue = split(PostCoord[0], "\t");		//Retrieve the X positions
		PostYValue = split(PostCoord[1], "\t");		//Retrieve the Y positions
		LargFenetreP = parseFloat(PostCoord[2]);	//Retrieve the width of the analysis window
		RMSDPost = Reso*parseFloat(PostCoord[3]);	//Retrieve the deviation (RMSD) between the final position found and the one expected (manually entered by the user)
	}	
	
	RMSDTot = sqrt ( (pow(RMSDAnt,2) + pow(RMSDPost,2))/2);	//calculate the deviation fror both final position compared to the expected one (relative scoring function)

//Creation of the output files

//preparation of the movie for output

	selectWindow(ImageCourante);
	run("RGB Color");

/* 
The ImageJ File.open function lets the file only acessible to ImageJ. 
Even if print orders have been done, the file will be empty and not acessible in case of crash of the code.
To avoid this problem the txt report file is created with File.open, inprinted with an empty string and closed.
All lines will then be added using the append function. In case of crash, data can be retrieved
*/
	
	P=Path1+"_REPORT.txt";
	Report = File.open(P);
	print(Report, "ACT analysis");
	File.close(Report);

//Creation of the report txt file header	
	File.append(" ", P);
	File.append("User name: "+ UserName,P);
	File.append(" ",P);
	File.append("System:",P);
	File.append("\tOperating system: "+OSname,P);
	File.append("\tVersion: "+ OSversion,P);
	File.append("\tService Pack/Patch: "+OSpatch,P);
	File.append("\tArchitecture: "+ OSarch,P);
	File.append(" ",P);
	File.append("Current Java:",P);
	File.append("\tVersion: "+ JavaVersion, P);
	File.append("\tRunTime Environment Version: "+ JavaRTVersion, P);
	File.append("\tVM Version: "+ JavaVMVersion, P);
	File.append(" ", P);
	File.append("Current ImageJ:", P);
	File.append("\tVersion: "+IJV, P);
	File.append("\tACT Version: "+ VersionM, P);
	File.append(" ", P);
	File.append("ANALYSIS", P);
	File.append(" ",P);
	File.append("Analyzed movie:\t"+Path1+"\n",P);
	File.append("Day of Analysis\t" +year+"_"+month+1+"_"+dayOfMonth, P);
	File.append(" ", P);
	File.append("Movie starting frame\t"+Sstart, P);
	File.append("Frame t=0\t"+Origine, P);
	File.append("Movie ending frame\t"+Send, P);
	File.append(" ", P);
	File.append("Crop coordinates (pix):" + "\t" + Xz + "\t" + Yz + "\t" + (Xz+Wz-1) + "\t" + (Yz+Hz-1),P );
	File.append(" ", P);
	File.append("Quality estimation", P);
	File.append("RMSD on references points = "+RMSDTot+" um", P);
	File.append("RMSD on anterior ending position = "+RMSDAnt +" um", P);
	File.append("RMSD on posterior ending position = "+RMSDPost +" um", P);
	File.append(" ", P);
	File.append("Research parameters", P);
	File.append("Engine" + "\t" + "Box type"+ "\t" + "Direction" + "\t" + "Diameter of the Scanning Circle (dsc)" + "\t" + "Height of the Boundary Box (hbb)", P);  
	if(SensAnt == 1){
	DirAnt = "FORWARD";
	}else{
	DirAnt = "REVERSE";
	}
	if(SensPost == 1){
	DirPost = "FORWARD";
	}else{
	DirPost = "REVERSE";
	}
	if (BoxAnt ==1){
	BoxTAnt = "Retrograde";
	}else{
	BoxTAnt = "Anterograde";
	}
	if (BoxPost ==1){
	BoxTPost = "Retrograde";
	}else{
	BoxTPost = "Anterograde";
	}
	File.append("Anterior engine" + "\t" + BoxTAnt + "\t"+ DirAnt + "\t" + DCAnt + "\t" + LPAnt, P); 
	File.append("Posterior engine"+ "\t" + BoxTPost + "\t"+ DirPost + "\t" + DCPost + "\t" + LPPost, P); 
	File.append(" ",P);
	File.append(" ",P);
	File.append("START\t" +hour+":"+minute+"\n", P);
	File.append(" ", P);
	File.append("Resolution (um/pix):\t"+Reso, P);
	File.append("Zygote Length (pix)\t" + W+"\tZygote Height (pix)\t"+ H, P);
	File.append("Zygote Length (um)\t" + LargZyg+"\tZygote Height (um)\t"+ HautZyg, P);
	File.append("", P);
	File.append("Frame" 
				+ "\t"+ "Time (sec)" 
				+ "\t" + "Anterior X (pix)" 
				+ "\t"+ "Anterior Y (pix)" 
				+ "\t" +"Anterior X (um)" 
				+ "\t"+ "Anterior Y (um)" 
				+ "\t" + "Anterior X (%)" 
				+ "\t"+ "Anterior Y(%)" 
				+ "\t"+"Posterior X (pix)" 
				+ "\t"+ "Posterior Y (pix)" 
				+ "\t" +"Posterior X (um)" 
				+ "\t"+ "Posterior Y (um)" 
				+ "\t" + "Posterior X (%)" 
				+ "\t"+ "Posterior Y(%)"
				+ "\t"+"Spindle length (pix)"
				+ "\t"+"Spindle length (um)"
				+ "\t"+ "Spindle length (%)", P);
//End of the header creation
		
//Positioning on the movie the reference starting and ending positions given by the users (cirrcles filled with yellow) 
		selectWindow(ImageCourante);
		setForegroundColor(255, 255, 0);	
		setSlice(1);		
		makeOval(XantD-6,YantD-6,12,12);
		run("Fill", "slice");
		makeOval(XpostD-6,YpostD-6,12,12);
		run("Fill", "slice");
		setSlice(nSlices());		
		makeOval(XantF-6,YantF-6,12,12);
		run("Fill", "slice");
		makeOval(XpostF-6,YpostF-6,12,12);
		run("Fill", "slice");

//Loop creating the table of values and displaying the position of the centrosomes on the output movie			
	for(i = 0; i<NFrames; i++){
		showStatus("Creating report for frame "+ i);	//Show the progess to the user in IJ main window
		DistValue[i] = sqrt( pow((parseFloat(AntXValue[i])-parseFloat(PostXValue[i])),2)+pow((parseFloat(AntYValue[i])-parseFloat(PostYValue[i])),2)); 	//Calculate the distance between the two centrosomes
		
		//Preparing the actual row		
		Texte =""+ FrameNumber[i] 
				+ "\t" + parseFloat(TimeValue[i])
				+ "\t" + parseFloat(AntXValue[i])
				+ "\t" + parseFloat(AntYValue[i])
				+ "\t" + d2s(Reso*(parseFloat(AntXValue[i])-(W/2)),2)
				+ "\t" + d2s(Reso*(parseFloat(AntYValue[i])-(H/2)),2)
				+ "\t" + d2s(100*(parseFloat(AntXValue[i])-(W/2))/W,2)
				+ "\t" + d2s(100*(parseFloat(AntYValue[i])-(H/2))/H,2)
				+ "\t" + parseFloat(PostXValue[i])
				+ "\t" + parseFloat(PostYValue[i])
				+ "\t" + d2s(Reso*(parseFloat(PostXValue[i])-(W/2)),2)
				+ "\t" + d2s(Reso*(parseFloat(PostYValue[i])-(H/2)),2)
				+ "\t" + d2s(100*(parseFloat(PostXValue[i])-(W/2))/W,2)
				+ "\t" + d2s(100*(parseFloat(PostYValue[i])-(H/2))/H,2)
				+ "\t" + d2s(parseFloat(DistValue[i]),2)
				+ "\t" + d2s(Reso*parseFloat(DistValue[i]),2)
				+ "\t" + d2s(100*parseFloat(DistValue[i])/W,2);
		Texte = replace(Texte, ".", ",");	//Replace the "." with "," for french excel version.
							//For later version make it conditional	
							
		File.append(Texte, P);			//Update the report file

		
		//Select the correct frame of the movie
		selectWindow(ImageCourante);
		setSlice(i+1);
		
		//Set the colorcode
		cyan = newArray(0, 50, 50);
		magenta = newArray(50, 0, 50);
		
		//Calculate the size of the boundary boxes and the scan circle (in pix adapted to the actual size and resolution of the zygote) 		
		LargPlotProfileA=round(LargPlotProfileR*ratio)*LPAnt;	//hbb for anterior centrosome
		LargPlotProfileP=round(LargPlotProfileR*ratio)*LPPost;	//hbb for posterior centrosome 
		DiametreCercleA=round(DiametreCercleR*ratio)*DCAnt;	//dsc for anterior centrosome
		DiametreCercleP=round(DiametreCercleR*ratio)*DCPost;	//dsc for posterior centrosome
		
		//Display the boundary box and scanning circle on the frame using the function DRAWBOX
		if ( (i>1) && (i<nSlices()-1) ){
			if(SensAnt == 1){
			prog = -1;
			}else{
			prog = 1;
			}
			DRAWBOX(BoxAnt, LargPlotProfileA+DiametreCercleA+2*Radius+2, LargPlotProfileA, parseFloat(AntXValue[i+prog]), parseFloat(AntYValue[i+prog]), cyan);
			if(SensPost == 1){
			prog = -1;
			}else{
			prog = 1;
			}
			DRAWBOX(BoxPost, LargPlotProfileP+DiametreCercleP+2*Radius+2, LargPlotProfileP, parseFloat(PostXValue[i+prog]), parseFloat(PostYValue[i+prog]), magenta);
		}
		
		
		/* Display the centrosomes on the frame
			The color is dark before the origine frame and light after
		*/

		setLineWidth(2);
		if(parseFloat(TimeValue[i])>0){
				setColor(0,125,125);	
		} else{
				setColor(0,255,255);	
		}
		drawOval(parseFloat(AntXValue[i])-2, parseFloat(AntYValue[i])-2, 5, 5);
		if(parseFloat(TimeValue[i])>0){
				setColor(125, 0,125);	
		} else{
				setColor(255,0,255);	
		}
		drawOval(parseFloat(PostXValue[i])-2, parseFloat(PostYValue[i])-2, 5, 5);
		setColor(0,175,175);
		drawOval(parseFloat(AntXValue[i])-(ratio*DCAnt*DiametreCercleR)/2, parseFloat(AntYValue[i])-(ratio*DCAnt*DiametreCercleR)/2, (ratio*DCAnt*DiametreCercleR), (ratio*DCAnt*DiametreCercleR));
		setColor(175,0,175);
		drawOval(parseFloat(PostXValue[i])-(ratio*DCPost*DiametreCercleR)/2, parseFloat(PostYValue[i])-(ratio*DCPost*DiametreCercleR)/2, (ratio*DCPost*DiametreCercleR), (ratio*DCPost*DiametreCercleR));

		
		if (i>=1){
			//Print the "Anterior", "Posterior", and position labels		
			setFont("Arial", 14, "bold");
			setForegroundColor(0, 50, 50);
			drawString("Anterior", parseFloat(AntXValue[i-1])-LargFenetreA/2, parseFloat(AntYValue[i-1])-LargFenetreA/2-20);
			setForegroundColor(50, 0, 50);
			drawString("Posterior", parseFloat(PostXValue[i-1])-LargFenetreP/2, parseFloat(PostYValue[i-1])-LargFenetreP/2-20);
			setForegroundColor(50, 50, 50);
			setFont("Arial", 10);
			drawString("("+d2s(Reso*(parseFloat(AntXValue[i])-W/2),2)+";"+d2s(Reso*(parseFloat(AntYValue[i])-H/2),2)+")", parseFloat(AntXValue[i-1])-LargFenetreA/2, parseFloat(AntYValue[i-1])-LargFenetreA/2-4);
			drawString("("+d2s(Reso*(parseFloat(PostXValue[i])-W/2),2)+";"+d2s(Reso*(parseFloat(PostYValue[i])-H/2),2)+")", parseFloat(PostXValue[i-1])-LargFenetreP/2, parseFloat(PostYValue[i-1])-LargFenetreP/2-4);
			
			//Draw the focus squares				
			setLineWidth(1);
			setColor(0, 100, 100);
			drawRect(parseFloat(AntXValue[i-1])-LargFenetreA/2, parseFloat(AntYValue[i-1])-LargFenetreA/2, LargFenetreA,LargFenetreA);
			setColor(100, 0, 100);
			drawRect(parseFloat(PostXValue[i-1])-LargFenetreP/2, parseFloat(PostYValue[i-1])-LargFenetreP/2, LargFenetreP,LargFenetreP);
		}
		
		//Display the spindle (white line before origine frame and black after) and the distance in µm between the two centrosomes
		if(TimeValue[i]>0){
				setColor(0,0,0);	
		} else{
				setColor(250,250,250);	
		}
		setLineWidth(3);
		drawLine(parseFloat(AntXValue[i]),parseFloat(AntYValue[i]),parseFloat(PostXValue[i]),parseFloat(PostYValue[i]));
		Aff = "Distance "+d2s(Reso*parseFloat(DistValue[i]),2)+"um";
		setForegroundColor(0,0,0);
		setFont("Arial", 12, "bold");
		AffL = getStringWidth(Aff);
		
			Yaff = parseFloat(AntYValue[i])+LargFenetreA/2+20;
				
		drawString(Aff, parseFloat(AntXValue[i])+(parseFloat(PostXValue[i])-parseFloat(AntXValue[i]))/2-AffL/2, Yaff);
		
		//Display the time value corresponding to the current frame
		setForegroundColor(0, 0, 0);
		setFont("Arial", 10);
		drawString(d2s(parseFloat(TimeValue[i]),2)+" sec", 4, 14);
		
		
	}
//End of the Loop creating the table of values and displaying the position of the centrosomes on the output movie

	getDateAndTime(year, month, dayOfWeek, dayOfMonth, hour, minute, second, msec); //Get the date and time corresponding to the end of the process
	
	File.append("\nEnd\t" +hour+":"+minute, P);	//Update the report file. Last entry!
	
	
	
	//Duplication of the median frame and copy it in first position with analysis parameters
	Sref = round(nSlices()/2);		//identification of the frame number
	selectWindow(ImageCourante);		//Select the movie
	setSlice(1);				//select first frame
	makeRectangle(0,0,getWidth(), getHeight());	//Select the content of the frame
	run("Copy");	//Copy the content
	setSlice(1);	
	run("Add Slice");	//Duplicate after frame 1
	run("Paste");
	setSlice(Sref);		//Select the median frame
	makeRectangle(0,0,getWidth(), getHeight());	//Select the content of the frame
	run("Copy");	//Copy the content
	setSlice(1);
	run("Add Slice");	//Duplicate after frame 1
	run("Paste");
	setSlice(1);
	run("Delete Slice");	//Remove the extra frame1
	setSlice(1);
	setFont("Arial", 14, "bold");	//Set the font to display informations
	Titre1 = "POSITION OF THE CENTROSOMES AT "+TimeValue[Sref-2]+ "sec";	//Create title indicating which frame is presented
	L = getStringWidth(Titre1);	//Calculate the width of the title (pix)
	x = ((getWidth() -L)/2) -1;	//Calculate the position to center the title 
	
	//Prepare a contrasted rectangle to print the title
	setForegroundColor(200,200,200);	//Set the foreground color
	makeRectangle(x-2, getHeight()-20-14-2, L+4, 14 +2);	//Position the rectangle
	run("Fill", "slice");	//Fill it in light grey
	setForegroundColor(0, 0, 0);	//Set the border color
	run("Draw", "slice");	//draw the black color
	drawString(Titre1, x, getHeight()-20);	//Print the Title
	
	HauteurRef = 50;	//Reference height for the rectangle containing the parameters 
	setFont("Arial", 14, "bold");	//Set the font for the display of the parameters	

	//Print the parameters for the tracking of the anterior centrosome
	TAntFS = "Parameters";
	TAntBB = "hbb= "+LPAnt;
	TAntSC = "dsc= "+DCAnt;
	LT1 =getStringWidth(TAntFS);
	LT2 =getStringWidth(TAntBB);
	LT3 =getStringWidth(TAntSC); 
	Dim1 = newArray(LT1,LT2,LT3);
	Array.getStatistics(Dim1, min, max, mean, stdDev);
	makeRectangle(10, HauteurRef-18, max+8, 58);
	setForegroundColor(200, 200, 200);
	run("Fill", "slice");
	setForegroundColor(0, 75, 75);
	run("Draw", "slice");
	drawString(TAntFS, 14, HauteurRef);	
	drawString(TAntBB, 14, HauteurRef+20);	
	drawString(TAntSC, 14, HauteurRef+40);	
	
	
	//Print the parameters for the tracking of the posterior centrosome
	TPostFS = "Parameters";
	TPostBB = "hbb= "+LPPost;
	TPostSC = "dsc= "+DCPost;
	LT1 =getStringWidth(TPostFS);
	LT2 =getStringWidth(TPostBB);
	LT3 =getStringWidth(TPostSC); 
	Dim1 = newArray(LT1,LT2,LT3);
	Array.getStatistics(Dim1, min, max, mean, stdDev);
	makeRectangle(getWidth()-max-18, HauteurRef-18, max+8, 58);
	setForegroundColor(200, 200, 200);
	run("Fill", "slice");
	setForegroundColor(75, 0, 75);
	run("Draw", "slice");
	drawString(TPostFS, getWidth()-max-14, HauteurRef);	
	drawString(TPostBB, getWidth()-max-14, HauteurRef+20);	
	drawString(TPostSC, getWidth()-max-14, HauteurRef+40);
	
	
	

	//Creation of the graphs
	TimeL = lengthOf(TimeValue);	//Get the number TimeL of time value of the tracking
	TimeValueN = newArray(TimeL);	//Create a new array with TimeL values to receive the Time values
	AntXValueN = newArray(TimeL);	//Create a new array with TimeL values to receive the X position of the anterior centrosome
	AntYValueN = newArray(TimeL);	//Create a new array with TimeL values to receive the Y position of the anterior centrosome
	PostXValueN = newArray(TimeL);	//Create a new array with TimeL values to receive the X position of the posterior centrosome
	PostYValueN = newArray(TimeL);	//Create a new array with TimeL values to receive the Y position of the posterior centrosome
	DistValueN = newArray(TimeL);	//Create a new array with TimeL values to receive the distace values between the centrosomes
	
	/*This step is necessary to convert all the values presented as string into numbers
	that ImageJ can handle for the creation of the graphs
	*/ 


	//Conversion of all string into numbers in the new arrays
	for(k=0; k<TimeL; k++){
	TimeValueN[k]= parseFloat(TimeValue[k]);
	AntXValueN[k] = parseFloat(AntXValue[k]);
	AntYValueN[k] = parseFloat(AntYValue[k]);
	PostXValueN[k] = parseFloat(PostXValue[k]);
	PostYValueN[k] = parseFloat(PostYValue[k]);
	DistValueN[k] = parseFloat(DistValue[k]);
	}
	
	//Get movie dimension to generate graphs with the correct size	
	selectWindow(ImageCourante);
	H = getHeight();
	W = getWidth();
	
	//Creation of the graph "X positions"	
	Plot.create("X positions", "Time (sec)", "X position (pix)");
	Plot.setFrameSize(W*0.8,H*0.8);
	Plot.setLimits(TimeValueN[0], TimeValueN[TimeL-1], 0, W);
	Plot.setColor("cyan");
	Plot.addText("Anterior", 0.02, 0.1);
	Plot.add("dots", TimeValueN,  AntXValueN);
	Plot.setColor("magenta");
	Plot.addText("Posterior", 0.02, 0.2);
	Plot.add("dots", TimeValueN,  PostXValueN);
	Plot.show();
	
	//Copy the graph and duplicate it 10 times in the output movie (user will have time to see it)
	makeRectangle(0,0, W, H);
	run("Copy");
	selectWindow(ImageCourante);
	
	for(S=1; S<=10; S++){
	setSlice(1);
	run("Add Slice");
	setForegroundColor(255,255,255);
	makeRectangle(0,0, getWidth(), getHeight());
	run("Fill", "slice");
	run("Paste");
	}
	
	selectWindow("X positions");
	close();	//Close the graph window


	//Creation of the graph "Y positions"	
	Plot.create("Y positions", "Time (sec)", "Y position (pix)");
	Plot.setFrameSize(W*0.8,H*0.8);
	Plot.setLimits(TimeValueN[0], TimeValueN[TimeL-1], 0, H);
	Plot.setColor("cyan");
	Plot.addText("Anterior", 0.02, 0.1);
	Plot.add("dots", TimeValueN,  AntYValueN);
	Plot.setColor("magenta");
	Plot.addText("Posterior", 0.02, 0.2);
	Plot.add("dots", TimeValueN,  PostYValueN);
	Plot.show();
	
	//Copy the graph and duplicate it 10 times in the output movie (user will have time to see it)
	makeRectangle(0,0, W, H);
	run("Copy");
	selectWindow(ImageCourante);
		
	for(S=1; S<=10; S++){
	setSlice(1);
	run("Add Slice");
	setForegroundColor(255,255,255);
	makeRectangle(0,0, getWidth(), getHeight());
	run("Fill", "slice");
	run("Paste");
	}
	
	selectWindow("Y positions");
	close();	//Close the graph window

	//Creation of the graph "Distance between centrosomes"	
	Plot.create("Distance between asters (pix)", "Time (sec)", "Distance between asters (pix)");
	Plot.setFrameSize(W*0.8,H*0.8);
	Plot.setLimits(TimeValueN[0], TimeValueN[TimeL-1], 0, H);
	Plot.setColor("black");
	Plot.add("dots", TimeValueN,  DistValueN);
	Plot.show();
	
	//Copy the graph and duplicate it 10 times in the output movie (user will have time to see it)
	makeRectangle(0,0, W, H);
	run("Copy");
	selectWindow(ImageCourante);
	
	for(S=1; S<=10; S++){
	setSlice(1);
	run("Add Slice");
	setForegroundColor(255,255,255);
	makeRectangle(0,0, getWidth(), getHeight());
	run("Fill", "slice");
	run("Paste");
	}
	
	selectWindow("Distance between asters (pix)");
	close();	//Close the graph window

	selectWindow(ImageCourante);
	scale = 200/getHeight();
	WR = round(scale*getWidth());
	//run("Scale...", "x=- y=- z=1.0 width="+WR+" height="+200+" depth="+nSlices()+" interpolation=Bilinear average process create title=Reduced");
	saveAs("Tiff", Path1 + "_ASTERS.tif");	//Save the output movie
	close();
	//selectWindow(ImageCourante);
	//close();
		
function FORWARD(Type, Xdebut, Ydebut, Xfin, Yfin, Box, DC, LP){	
		
		n = nSlices();			//Get the number of frame in the movie
		Xtable = newArray(n);		//create the array that will contain all X positions
		Ytable = newArray(n);		//Create the array that will contain all Y positions
		ratio = H/HRef;			//Calculate the ratio between the current movie and the reference one
		
		LargPlotProfile = round(LargPlotProfileR*ratio)*LP;		//Adapt the height of the boundary box (hbb) to the current movie
		DiametreCercle = round(DiametreCercleR*ratio)*DC;		//Adapt the diameter of the scanning circle (dsc)
		LargFenetre = LargPlotProfile+DiametreCercle+2*Radius+2;	//calculating the width of the focus square using the size of the boundary box and of the scanning circle
		
		newImage("Temp", "8-bit White", LargFenetre, LargFenetre, 1);	//Create the Temp image that will receive the subsection of the frame to be analyzed
	
		Xtable[0] = Xdebut;	//The first value of the array containing the x values is fed with manual position of the centrosome on starting frame 
		Ytable[0] = Ydebut;	//The first value of the array containing the y values is fed with manual position of the centrosome on starting frame 
		
		/*
		Warning the first index in the array is 0 when the first frame of a movie is 1... thus all calculation of index are done with -1
		*/
		
		for(i=2;i<=n;i++){		//Scan the frames in forward direction
			X = Xtable[i-2];	//Use the previous x position as reference point
			Y = Ytable[i-2];	//Use the previous y position as reference point
		
			selectWindow(ImageCourante);	//Select the movie
			setSlice(i);			//Select the current frame

			/*
			launch the tracking of the centrosome using the function RechercheAster with position and size of the research square,
			the width of the boundary box, the diameter of the scanning circle,  
			the current frame number, the total number of frame and the Box size	
			*/
			Coord= RechercheAster(X-LargFenetre/2, Y-LargFenetre/2,LargFenetre, LargPlotProfile, DiametreCercle, i, n, Box);
			
			Xtable[i-1]=Coord[0];	//Retrieve the X position from the tracking function
			Ytable[i-1]=Coord[1];	//Retrieve the Y position from the tracking function
		}
		
		ReportX ="";	//create a string variable that will contain and x positions for transfer to the main program 
		ReportY ="";	//create a string variable that will contain and y positions for transfer to the main program
		for(i=0; i<n; i++){
		ReportX = ReportX+"\t"+Xtable[i];	//feed the x positions string
		ReportY = ReportY+"\t"+Ytable[i];	//feed the y poistions string
		}
		selectWindow("Temp");
		close();		//close the Temp image
		
		RMSD = sqrt( (pow(Xtable[n-1]-Xfin,2)+ pow(Ytable[n-1]-Yfin,2))/1);	//Calculating the deviation between the final position (tracked) and the expected one (human) of the centrosome
		result = newArray(ReportX, ReportY, ""+LargFenetre, ""+RMSD);		//prepare a string array to transfert all results to main program
		return result;
}	
	
function REVERSE(Type, Xdebut, Ydebut, Xfin, Yfin, Box, DC, LP){	
		
		n = nSlices();			//Get the number of frame in the movie
		Xtable = newArray(n);		//create the array that will contain all X positions
		Ytable = newArray(n);		//Create the array that will contain all Y positions
		ratio = H/HRef;			//Calculate the ratio between the current movie and the reference one

		LargPlotProfile = round(LargPlotProfileR*ratio)*LP;		//Adapt the height of the boundary box (hbb) to the current movie
		DiametreCercle = round(DiametreCercleR*ratio)*DC;		//Adapt the diameter of the scanning circle (dsc)
		LargFenetre = LargPlotProfile+DiametreCercle+2*Radius+2;	//calculating the width of the focus square using the size of the boundary box and of the scanning circle
	
		newImage("Temp", "8-bit White", LargFenetre, LargFenetre, 1);	//Create the Temp image that will receive the subsection of the frame to be analyzed
	
		Xtable[n-1] = Xdebut;	//The first value of the array containing the x values is fed with manual position of the centrosome on ending frame 
		Ytable[n-1] = Ydebut;	//The first value of the array containing the y values is fed with manual position of the centrosome on ending frame 
				
		/*
		Warning the first index in the array is 0 when the first frame of a movie is 1... thus all calculation of index are done with -1
		*/

		for(i=n-1;i>0;i--){		//Scan the frames in reverse direction
			X = Xtable[i];		//Use the next x position as reference point
			Y = Ytable[i];		//Use the next y position as reference point

			selectWindow(ImageCourante);	//Select the movie
			setSlice(i);			//Select the current frame

			/*
			launch the tracking of the centrosome using the function RechercheAster with position and size of the research square,
			the width of the boundary box, the diameter of the scanning circle,  
			the current frame number, the total number of frame and the Box size	
			*/

			Coord= RechercheAster(X-LargFenetre/2, Y-LargFenetre/2,LargFenetre, LargPlotProfile, DiametreCercle, i, n, Box);
			
			Xtable[i-1]=Coord[0];	//Retrieve the X position from the tracking function
			Ytable[i-1]=Coord[1];	//Retrieve the Y position from the tracking function
			
		}
		
		ReportX ="";	//create a string variable that will contain and x positions for transfer to the main program
		ReportY ="";	//create a string variable that will contain and y positions for transfer to the main program
		for(i=0; i<n; i++){
		ReportX = ReportX+"\t"+Xtable[i];	//feed the x positions string
		ReportY = ReportY+"\t"+Ytable[i];	//feed the y poistions string
		}
		selectWindow("Temp");
		close();		//close the Temp image

		RMSD = sqrt( (pow(Xtable[0]-Xfin,2)+ pow(Ytable[0]-Yfin,2))/1);	//Calculating the deviation between the final position (tracked) and the expected one (human) of the centrosome
		result = newArray(ReportX, ReportY, ""+LargFenetre, ""+RMSD);	//prepare a string array to transfert all results to main program
		return result;
}
	
function RechercheAster (x,y,LargFenetre,LargPlotProfile, DiametreCercle, i, n, AorP){
	
		MinValue = 255;		//Initialize the minimal value for variance in 8bit
		Coord = newArray(2);	//Create an array taht will contain the coordinates of the new position of the centrosome
		
		makeRectangle(x,y, LargFenetre,LargFenetre);	//Position the focus square
		run("Copy");					//Copy the content
	
		selectWindow("Temp");				//Select the Temp window
		run("Paste");					//Paste the content of the research square

		
		run("Variance...", "radius="+Radius);		//Calculate the pixel variance within the window with the adapted Radius					
		showStatus("Analyzing image "+i+" of "+n);	//Display the ID of the centrosome/frame currently analyzed in IJ main window
		showProgress(i/n);				//Show the progress of the tracking in IJ main window
		
		//Position the boundary box depending on the box type
		if (AorP ==1){
			debut = (LargFenetre-LargPlotProfile)/2;
			fin = LargFenetre/2+1;
		}else{
			debut = LargFenetre/2-1;
			fin = (LargFenetre+LargPlotProfile)/2;
		}
		
		//Loop for the identification of the minal variance value
		for (X = debut ; X< fin; X+=1){
			for(Y = (LargFenetre-LargPlotProfile)/2; Y<(LargFenetre+LargPlotProfile)/2; Y+=1){
				selectWindow("Temp");									//Select the temporary image
				makeOval(X-DiametreCercle/2,Y-DiametreCercle/2, DiametreCercle,DiametreCercle);		//Position the scanning circle
				List.setMeasurements
				M = List.getValue("Mean");								//Measure the mean value of the variance within the scanning circle
					
		/*If the mean value is the new minimal value the cordinates are attributed 
			to the new position of the centrosome
		*/

					if (M<MinValue){								
						MinValue = M;
						Coord[0] = X+x;
						Coord[1] = Y+y;		
					}
			}
		}
	return Coord;
}	
	

	
function MontageFilm(Sstart, Send){
	N=nSlices+1;
	
	for (i=Send+1; i <N; i++){		//Delete all frames present after the ending frame
	setSlice(Send+1);
	run("Delete Slice");
	}
	for (i=1; i <Sstart; i++){		//Delete all frames present before the starting one
	setSlice(1);
	run("Delete Slice");
	}
}

function DRAWBOX(Box, LF, LP, X, Y, color){	//drawing of the boundary box

// Determination of the type of the box and its position in the reasearch square
if(Box==1){
	debutX = (LF-LP)/2;
	finX = LF/2+1;
}else{
	debutX = LF/2-1;
	finX = (LF+LP)/2;
}
	debutY = (LF-LP)/2;
	finY = (LF+LP)/2;
x = (X-LF/2) + debutX;	
y =	(Y-LF/2) + debutY;
w = finX-debutX+1;	
h = finY-debutY+1;
CoordCrop = newArray( x, y, w, h);
selectWindow(ImageCourante);
makeRectangle(CoordCrop[0],CoordCrop[1], CoordCrop[2],CoordCrop[3]);
setForegroundColor(color[0], color[1], color[2]);
run("Fill", "slice");
}


}	
